# Supplementary material for: Bonding of Resin Cement to Zirconia with High Pressure Primer Coating
Source: PLoS One. 2014 Jul 3;9(7):e101174. doi: 10.1371/journal.pone.0101174 (PMC4081122; doi:10.1371/journal.pone.0101174)
Supplement: Data S1 — The raw data of micro-shear bond strength, primer film thickness and surface roughness in this study. (XLS) [file pone.0101174.s004.xls]

## Sheet: SBS
PRIMER	PRESSURE	STORAGE	SBS
CCP	0.1	3d	29.38
CCP	0.1	3d	19.21
CCP	0.1	3d	19.11
CCP	0.1	3d	24.06
CCP	0.1	3d	7
CCP	0.1	3d	15.67
CCP	0.1	3d	22.2
CCP	0.1	3d	20.81
CCP	0.1	3d	19.51
CCP	0.1	3d	24.08
CCP	0.1	3d	9.5
CCP	0.1	3d	13.97
CCP	0.2	3d	24.87
CCP	0.2	3d	15.57
CCP	0.2	3d	19.81
CCP	0.2	3d	14.76
CCP	0.2	3d	18.21
CCP	0.2	3d	24.065
CCP	0.2	3d	20.77
CCP	0.2	3d	19.57
CCP	0.2	3d	20.21
CCP	0.2	3d	13.86
CCP	0.2	3d	18.41
CCP	0.2	3d	26.06
CCP	0.3	3d	24.95
CCP	0.3	3d	32.68
CCP	0.3	3d	43.3
CCP	0.3	3d	39.22
CCP	0.3	3d	35.06
CCP	0.3	3d	41.18
CCP	0.3	3d	21.15
CCP	0.3	3d	37.28
CCP	0.3	3d	45.31
CCP	0.3	3d	37.82
CCP	0.3	3d	33.007
CCP	0.3	3d	37.48
CCP	0.4	3d	36.09
CCP	0.4	3d	26.97
CCP	0.4	3d	30.53
CCP	0.4	3d	22.35
CCP	0.4	3d	31.14
CCP	0.4	3d	26.68
CCP	0.4	3d	35.39
CCP	0.4	3d	25.77
CCP	0.4	3d	28.41
CCP	0.4	3d	22.3
CCP	0.4	3d	30
CCP	0.4	3d	25.48
ZPP	0.1	3d	27.06
ZPP	0.1	3d	27.5
ZPP	0.1	3d	21.94
ZPP	0.1	3d	10.61
ZPP	0.1	3d	14.06
ZPP	0.1	3d	34.68
ZPP	0.1	3d	25.26
ZPP	0.1	3d	23.6
ZPP	0.1	3d	20.64
ZPP	0.1	3d	11.31
ZPP	0.1	3d	24.16
ZPP	0.1	3d	4.78
ZPP	0.2	3d	33.04
ZPP	0.2	3d	39.22
ZPP	0.2	3d	27.6
ZPP	0.2	3d	29.43
ZPP	0.2	3d	22.07
ZPP	0.2	3d	23.48
ZPP	0.2	3d	32.14
ZPP	0.2	3d	37.02
ZPP	0.2	3d	29.61
ZPP	0.2	3d	30.43
ZPP	0.2	3d	26.07
ZPP	0.2	3d	25.48
ZPP	0.3	3d	17.88
ZPP	0.3	3d	20.23
ZPP	0.3	3d	23.13
ZPP	0.3	3d	23.15
ZPP	0.3	3d	21.94
ZPP	0.3	3d	15.57
ZPP	0.3	3d	16.98
ZPP	0.3	3d	21.93
ZPP	0.3	3d	22.03
ZPP	0.3	3d	24.35
ZPP	0.3	3d	20.94
ZPP	0.3	3d	15.47
ZPP	0.4	3d	12.01
ZPP	0.4	3d	9.009
ZPP	0.4	3d	9.2
ZPP	0.4	3d	18.86
ZPP	0.4	3d	10.71
ZPP	0.4	3d	23.88
ZPP	0.4	3d	8.03
ZPP	0.4	3d	10.91
ZPP	0.4	3d	11.3
ZPP	0.4	3d	14.86
ZPP	0.4	3d	10.61
ZPP	0.4	3d	25.48
CCP	0.1	TC	3.96
CCP	0.1	TC	5.09
CCP	0.1	TC	5
CCP	0.1	TC	13.87
CCP	0.1	TC	13.51
CCP	0.1	TC	12.03
CCP	0.1	TC	19.81
CCP	0.1	TC	12.1
CCP	0.1	TC	15
CCP	0.1	TC	12.31
CCP	0.1	TC	19.11
CCP	0.1	TC	13.23
CCP	0.2	TC	10.84
CCP	0.2	TC	9.56
CCP	0.2	TC	11.92
CCP	0.2	TC	11.89
CCP	0.2	TC	10.34
CCP	0.2	TC	9.56
CCP	0.2	TC	12.52
CCP	0.2	TC	11.69
CCP	0.2	TC	7.91
CCP	0.2	TC	13.37
CCP	0.2	TC	14.86
CCP	0.2	TC	11.89
CCP	0.3	TC	28.73
CCP	0.3	TC	29.34
CCP	0.3	TC	27.46
CCP	0.3	TC	34.73
CCP	0.3	TC	34.77
CCP	0.3	TC	30.1
CCP	0.3	TC	49.06
CCP	0.3	TC	37.05
CCP	0.3	TC	29.53
CCP	0.3	TC	33
CCP	0.3	TC	31.94
CCP	0.3	TC	23.02
CCP	0.4	TC	35.43
CCP	0.4	TC	26.71
CCP	0.4	TC	24.13
CCP	0.4	TC	15.27
CCP	0.4	TC	16.9
CCP	0.4	TC	27.48
CCP	0.4	TC	25.03
CCP	0.4	TC	25.75
CCP	0.4	TC	24.13
CCP	0.4	TC	26.37
CCP	0.4	TC	17.7
CCP	0.4	TC	17.38
ZPP	0.1	TC	13.02
ZPP	0.1	TC	15.92
ZPP	0.1	TC	19.32
ZPP	0.1	TC	13.59
ZPP	0.1	TC	20.73
ZPP	0.1	TC	14.08
ZPP	0.1	TC	19.6
ZPP	0.1	TC	17.97
ZPP	0.1	TC	12.81
ZPP	0.1	TC	13.02
ZPP	0.1	TC	15.82
ZPP	0.1	TC	13.16
ZPP	0.2	TC	21.23
ZPP	0.2	TC	19.39
ZPP	0.2	TC	18.81
ZPP	0.2	TC	22.84
ZPP	0.2	TC	19.18
ZPP	0.2	TC	25.41
ZPP	0.2	TC	21.03
ZPP	0.2	TC	20.69
ZPP	0.2	TC	18.21
ZPP	0.2	TC	24.84
ZPP	0.2	TC	21.3
ZPP	0.2	TC	26.51
ZPP	0.3	TC	16.07
ZPP	0.3	TC	18.04
ZPP	0.3	TC	9.76
ZPP	0.3	TC	21.68
ZPP	0.3	TC	10.82
ZPP	0.3	TC	14.24
ZPP	0.3	TC	15.77
ZPP	0.3	TC	17.94
ZPP	0.3	TC	8.76
ZPP	0.3	TC	19.48
ZPP	0.3	TC	13.629
ZPP	0.3	TC	13.048
ZPP	0.4	TC	5.218
ZPP	0.4	TC	16.04
ZPP	0.4	TC	9.4
ZPP	0.4	TC	7.57
ZPP	0.4	TC	4.059
ZPP	0.4	TC	6.44
ZPP	0.4	TC	15.11
ZPP	0.4	TC	6.96
ZPP	0.4	TC	6.1
ZPP	0.4	TC	7.47
ZPP	0.4	TC	12.65
ZPP	0.4	TC	6.94

## Sheet: primer thickness
PRIMER	PRESSURE	THICKNESS
CCP	0	1311.8
CCP	0	1370.5
CCP	0	1092.7
CCP	0	1132.9
CCP	0	1069.7
CCP	0	1259
CCP	0.1	1050
CCP	0.1	1252
CCP	0.1	996.7
CCP	0.1	1220.7
CCP	0.1	1005.3
CCP	0.1	1098
CCP	0.2	658.7
CCP	0.2	507
CCP	0.2	443.3
CCP	0.2	471.1
CCP	0.2	624.9
CCP	0.2	667.5
CCP	0.3	244.8
CCP	0.3	259.3
CCP	0.3	263.4
CCP	0.3	231.9
CCP	0.3	235.7
CCP	0.3	264.9
CCP	0.4	170
CCP	0.4	179.1
CCP	0.4	180.2
CCP	0.4	182.1
CCP	0.4	192.5
CCP	0.4	170.3
ZPP	0	1232
ZPP	0	1204.8
ZPP	0	1279.4
ZPP	0	996.2
ZPP	0	1184.3
ZPP	0	1295.9
ZPP	0.1	574
ZPP	0.1	549.7
ZPP	0.1	619.4
ZPP	0.1	582.5
ZPP	0.1	573.1
ZPP	0.1	609.2
ZPP	0.2	187.3
ZPP	0.2	162.2
ZPP	0.2	248.8
ZPP	0.2	166.6
ZPP	0.2	229.9
ZPP	0.2	205
ZPP	0.3	68.2
ZPP	0.3	71
ZPP	0.3	67.3
ZPP	0.3	84
ZPP	0.3	93.3
ZPP	0.3	80
ZPP	0.4	75.2
ZPP	0.4	83.7
ZPP	0.4	60.8
ZPP	0.4	88.8
ZPP	0.4	55.2
ZPP	0.4	57

## Sheet: Sa
PRIMER	PRESSURE	Sa
NP		0.987
NP		0.75
NP		0.965
NP		1.063
NP		1.135
NP		0.824
CCP	0.1	0.012
CCP	0.1	0.018
CCP	0.1	0.025
CCP	0.1	0.031
CCP	0.1	0.013
CCP	0.1	0.034
CCP	0.2	0.198
CCP	0.2	0.221
CCP	0.2	0.234
CCP	0.2	0.188
CCP	0.2	0.111
CCP	0.2	0.166
CCP	0.3	0.279
CCP	0.3	0.386
CCP	0.3	0.387
CCP	0.3	0.473
CCP	0.3	0.525
CCP	0.3	0.545
CCP	0.4	0.648
CCP	0.4	0.693
CCP	0.4	0.744
CCP	0.4	0.76
CCP	0.4	0.529
CCP	0.4	0.749
ZPP	0.1	0.319
ZPP	0.1	0.313
ZPP	0.1	0.233
ZPP	0.1	0.275
ZPP	0.1	0.263
ZPP	0.1	0.288
ZPP	0.2	0.369
ZPP	0.2	0.467
ZPP	0.2	0.398
ZPP	0.2	0.351
ZPP	0.2	0.58
ZPP	0.2	0.615
ZPP	0.3	0.614
ZPP	0.3	0.759
ZPP	0.3	0.783
ZPP	0.3	0.921
ZPP	0.3	0.539
ZPP	0.3	0.908
ZPP	0.4	0.819
ZPP	0.4	0.669
ZPP	0.4	0.714
ZPP	0.4	0.978
ZPP	0.4	0.876
ZPP	0.4	0.857
